# Supplementary material for: Finite element analysis of the interaction between high-compliant balloon catheters and non-cylindrical vessel structures: towards tactile sensing balloon catheters
Source: Biomech Model Mechanobiol. 2023 Aug 13;22(6):2033–61. doi: 10.1007/s10237-023-01749-8 (PMC10613175; doi:10.1007/s10237-023-01749-8)
Supplement: Supplementary file 1 — Supplementary file1 (XLSX 18 KB) [file 10237_2023_1749_MOESM1_ESM.xlsx]

## Sheet: Sheet1
	Article Title:	Finite element analysis of the interaction between high-compliant balloon catheters and non-cylindrical vessel structures: towards tactile sensing balloon catheters
	Journal Name:	Biomechanics and Modeling in Mechanobiology
	Authors:	Ashish Bhave, Benjamin Sittkus, Gerald Urban, Ulrich Mescheder, Knut Möller
	Corresponding Author:	Benjamin Sittkus, Institute for Microsystems Technology (iMST), Furtwangen University, 78120 Furtwangen, Germany, Email: siku@hs-furtwangen.de
	vessel_pressure[kPa]	Sample1	Sample2	Sample3	Sample4	Sample5	Sample6	Sample7	Sample8	Sample9
	0	3.94825	4.16127	3.95777	3.60386	3.20929	3.59831	4.05014	5.29922	3.00026
	1	4.19423	4.42343	4.51582	3.94263	3.44999	3.90417	4.65159	5.72315	3.5208
	2	4.62774	4.75633	5.05803	4.39672	3.81103	4.38814	5.08293	6.057	3.78032
	3	4.90689	4.9852	5.33903	4.73908	4.09987	4.69939	5.26316	6.22658	3.91233
	4	5.08732	5.1891	5.529	4.95892	4.2828	4.92069	5.34618	6.36966	3.98734
	5	5.19353	5.38884	5.6794	5.11208	4.42882	5.08801	5.40289	6.48094	4.03834
	6	5.27328	5.49704	5.77043	5.20758	4.5604	5.24094	5.44136	6.58692	4.07915
	7	5.33251	5.63436	5.82544	5.3157	4.65187	5.37947	5.46526	6.67701	4.11365
	8	5.39923	5.71758	5.89708	5.39679	4.74173	5.48742	5.49239	6.7724	4.14425
	9	5.45372	5.74671	5.95961	5.4977	4.81554	5.59177	5.51427	6.87573	4.18356
	10	5.48609	5.77584	6.00987	5.61302	4.89738	5.68173	5.54505	6.98172	4.21596
	thickness (mm) 't_ave'	2.94925	3.923	3.418	4.44175	2.6505	3.708	2.797	3.75675	3.06675
	axial stretch 'axial_str'	1.25403	1.11013	1.45048	1.31977	1.4563	1.25677	1.30718	1.19554	1.25547
	Sample no.	Identified HGO parameters							geometrical features
		c_d [kpa]	k1_d [kpa]	k2_d [-]	c_l [kpa]	k1_l [kpa]	k2_l [-]	't_ave'[mm]	r_ou_p0[mm]	'axial_str'	r_ou_ex-vivo[mm]	r_in_ex-vivo[mm]
	sample1	6.1164	2.7763	0.1495	0.0294058	0.0133476	0.1495	2.94925	3.94825	1.25403	4.42139	1.47214
	sample2	1.5522	0.2	0.001	0.0074625	0.000961538	0.001	3.923	4.16127	1.11013	4.38443	0.461433
	sample3	3.557	1.611	0.0569	0.017101	0.00774519	0.0569	3.418	3.95777	1.45048	4.76658	1.34858
	sample4				-	-	-	4.44175	3.60386	1.31977	4.14017	-0.301582
	sample5	0.445	4.29	0.04155	0.00213942	0.020625	0.04155	2.6505	3.20929	1.4563	3.87288	1.22238
	sample6	0.35538	0.11263	0.0001353	0.00170856	0.00054149	0.0001353	3.708	3.59831	1.25677	4.03391	0.325913
	sample7	9.4147	0.5899	0.7774	0.045263	0.00283606	0.7774	2.797	4.05014	1.30718	4.6306	1.8336
	sample8	0.0001	10.5758	0.13656	4.80769e-07	0.0508452	0.13656	3.75675	5.29922	1.19554	5.79421	2.03746
	sample9	0.0003	0.07528	0.00109	1.44231e-06	0.000361923	0.00109	3.06675	3.00026	1.25547	3.36172	0.294968
	Average	3.57345	1.59664	0.171081	0.01718	0.00767615	0.171081	3.24096		1.30581	4.35163	1.11067
