# Supplementary material for: Finite element analysis of the interaction between high-compliant balloon catheters and non-cylindrical vessel structures: towards tactile sensing balloon catheters
Source: Biomech Model Mechanobiol. 2023 Aug 13;22(6):2033–61. doi: 10.1007/s10237-023-01749-8 (PMC10613175; doi:10.1007/s10237-023-01749-8)
Supplement: Supplementary file 2 — Supplementary file2 (M 1 KB) [file 10237_2023_1749_MOESM2_ESM.m]

% Article Title: 	    Finite element analysis of the interaction between high-compliant balloon catheters and non-cylindrical vessel structures: towards tactile sensing balloon catheters
%Journal Name: 	        Biomechanics and Modeling in Mechanobiology
%Authors: 	            Ashish Bhave, Benjamin Sittkus, Gerald Urban, Ulrich Mescheder, Knut Möller
%Corresponding Author:	Benjamin Sittkus, Institute for Microsystems Technology (iMST), Furtwangen University, 78120 Furtwangen, Germany, Email: siku@hs-furtwangen.de

function Circumferential_str = circstr(rad_input,r_in_p0,axial_str)
 % 'rad_input' referred as 'r' in main code file takes in the radial values passed during integration  
global Circumferential_str; % to make the computed circumferential stretch values accessible in the main program for purpose of integration
Circumferential_str = rad_input./( sqrt(rad_input.^2 -rad_input(1,1).^2+ r_in_p0.^2) * sqrt(axial_str)  );% passes computed circumferential stretch value when called .
end
