# Supplementary material for: Finite element analysis of the interaction between high-compliant balloon catheters and non-cylindrical vessel structures: towards tactile sensing balloon catheters
Source: Biomech Model Mechanobiol. 2023 Aug 13;22(6):2033–61. doi: 10.1007/s10237-023-01749-8 (PMC10613175; doi:10.1007/s10237-023-01749-8)
Supplement: Supplementary file 3 — Supplementary file3 (M 14 KB) [file 10237_2023_1749_MOESM3_ESM.m]

%Article Title: 	    Finite element analysis of the interaction between high-compliant balloon catheters and non-cylindrical vessel structures: towards tactile sensing balloon catheters
%Journal Name: 	        Biomechanics and Modeling in Mechanobiology
%Authors: 	            Ashish Bhave, Benjamin Sittkus, Gerald Urban, Ulrich Mescheder, Knut Möller
%Corresponding Author:	Benjamin Sittkus, Institute for Microsystems Technology (iMST), Furtwangen University, 78120 Furtwangen, Germany, Email: siku@hs-furtwangen.de


%Code for inverse identification of HGO tissue parameters from raw data obtained from Cunnane et. al. [2021] dataset

% Step 1
% Importing of raw data of urethral outer radial measurement, Thickness and the axial stretches data
% from the table in a condensed file as provided in file: 'Condensedfile for Journal fv4.xlsx'

G=readtable('Condensedfile for Journal fv4.xlsx');


% Computation for Sample1. For outer samples the name can be changed accordingly for e.g.: Sample5

% Naming of variables related to vessel thickness 't_ave' , vessel axial stretch 'axial_str' and outer radial measurements 'r_ou'

r_ou        = str2double(table2array(G(1:11,"Sample1")));
t_ave       = str2double(table2array(G(13,"Sample1")));
axial_str   = str2double(table2array(G(14,"Sample1")));

%in case excel variable formatting inside MATLAB does not change please use :-
% r_ou        = (table2array(G(1:11,"Sample1")));
% t_ave       = (table2array(G(13,"Sample1")));
% axial_str   = (table2array(G(14,"Sample1")));

%input vessel pressure levels obtained from Cunnane dataset (in kPa)
vessel_pressure  =   [0,1,2,3,4,5,6,7,8,9,10]; 

%Computation of geometries under isochoric ideal conditions:->
% outer radius at 0[kpa] input pressure,in deformed(prestretched state)
    r_ou_p0  =     r_ou(1,1) ;

%computation of initial inner radius at the undeformed state at 0[kPa] input vessel pressure
%pressure 'R_in(0)' used for FEM simulation initialization
    R_in_p0     =     (r_ou(1,1).*(sqrt(axial_str))-t_ave);
 
%computation of outer inner radius at the undeformed state at 0[kPa] input vessel pressure
% 'R_ou(0)' used for FEM simulation initialization
    R_ou_p0     =     (r_ou(1,1).*(sqrt(axial_str))) ;

%initial inner radius at deformed (vessel in axial prestretch) state, at 0kPa input vessel pressure 'r_in(0)'
    r_in_p0         =     (r_ou(1,1).*(sqrt(axial_str))-t_ave)./(sqrt(axial_str)) ;

% isochoric calculation to obtain inner radius value for all vessel pressures at deformed state. 
    r_in            =     sqrt((r_ou(:,1).^2) + (r_in_p0.^2) - (r_ou(1,1).^2)) ;
 
%computation of radial boundary value 'r_bou' (interface between loose and dense layers of urethra ) 
    r_bou= sqrt(((R_in_p0+0.25)./sqrt(axial_str)).^2-r_in_p0.^2 + r_in.^2);


%Following calculations are under the assumption that residual stretch do not exist in the urethra given lack of information....
%Modelled function for pressure-stretch, based on heusinkveld et.al., and Holzapfel et. al.
...
...function call circstr() is used to compute circumferential stretch for each radial component at each vessel pressure, equation modified with assumption no residual stress, 
...'r' is the internal variable used as input for the radius values from r_in to r_ou for computation. 


%Following Functions based on the Pressure equation for computation of HGO model parameters for the urethra

%c_d is the isotropic matrix stiffness in kPa for dense part
%k1_d is the collagen density factor in kPa for dense part
%k2 is the dimensionless factor representing collagen stifness factor
%c_l= is the isotropic matrix stiffness in kPa for loose part
%k1_l is the collagen density factor in kPa for loose part

div_fac=[208]; %this variable 'div_fac' is the division factor that is used to calculate the %c_l=c_d/208 is the isotropic matrix stiffness in kPa for soft part
%k1_l= k1_d/208 is the collagen density factor in kPa for loose part
 
angle=45; %collagen fibre orientation set according to the manuscript ref: 'Beta' parameter.
% function circstr(r,r_in_p0,axial_str) takes in radial value, inner radius at 0 kPa pressure and axial stretch value respectively and
... returns the computed circumferential stretch of the tissue throughout the urethral tube as it deforms. 
%  stretch of the fibres 'lambda_fibres' : = ((cosd(angle).^2).*((circstr(r,r_in_p0,axial_str)).^2) +  (sind(angle).^2).*(axial_str.^2)) ref B(4) in manuscript

%Stress subequation for dense part of urethra i.e. [(Cauchy stress circumferential dir - Cauchy stress radial dir)/r]
%b(1), b(2) and b(3) are the unknown parameters isotropic matrix stiffness : c_d ,  k1_d k2;
stress_dense= @(b,r) (1.* b(1) .*((circstr(r,r_in_p0,axial_str)).^2-(1./(circstr(r,r_in_p0,axial_str) .* axial_str)).^2) ...
   + 4.* b(2) .* (circstr(r,r_in_p0,axial_str)).^2.*(((sqrt((cosd(angle).^2).*((circstr(r,r_in_p0,axial_str)).^2) + (sind(angle).^2).*(axial_str.^2))).^2)-1).*cosd(angle).^2 ...
    .*(exp(b(3).*(((sqrt((cosd(angle).^2).*((circstr(r,r_in_p0,axial_str)).^2) + (sind(angle).^2).*(axial_str.^2))).^2)-1).^2)))./r;
%r are the radial value passed within the range of r_in and r_ou (depending
%on the computation sought) to obtain 

% Stress subequation loose(soft) part of urethra [(Cauchy stress circumferential dir - Cauchy stress radial dir)/r]
stress_loose= @(b,rp0,r) (1.* b(1)./div_fac .*((r./(sqrt(r.^2- rp0.^2 + r_in_p0.^2)* sqrt(axial_str))).^2-(1./((r./(sqrt(r.^2- rp0.^2 + r_in_p0.^2)* sqrt(axial_str))) .* axial_str)).^2) ...
  + 4.* (b(2)./div_fac) .* ((r./(sqrt(r.^2- rp0.^2 + r_in_p0.^2)* sqrt(axial_str)))).^2.*(((sqrt((cosd(angle).^2).*(((r./(sqrt(r.^2- rp0.^2 + r_in_p0.^2)* sqrt(axial_str)))).^2) + (sind(angle).^2).*(axial_str.^2))).^2)-1).*cosd(angle).^2 ...
   .*(exp((b(3)).*(((sqrt((cosd(angle).^2).*(((r./(sqrt(r.^2- rp0.^2 + r_in_p0.^2)* sqrt(axial_str)))).^2) + (sind(angle).^2).*(axial_str.^2))).^2)-1).^2)))./r;


%Pressure computation 'Modelled_pressure_dense_p0' for dense tissue at given 0[kPa] input pressure. similarly suffix 'p1' stands for 1[kPa] and so forth...
...Refer e.q in B(15)in appendix of manuscript 
%Integration of values from r_in to r_bou for each pressure level to obtain modelled lumen pressure for loose part of urethra


Modelled_pressure_dense_p0 =  @(b)  integral(@(r)  stress_dense(b,r),r_in(1,1),r_bou(1,1));
Modelled_pressure_dense_p1 =  @(b)  integral(@(r)  stress_dense(b,r),r_in(2,1),r_bou(2,1));
Modelled_pressure_dense_p2 =  @(b)  integral(@(r)  stress_dense(b,r),r_in(3,1),r_bou(3,1));
Modelled_pressure_dense_p3 =  @(b)  integral(@(r)  stress_dense(b,r),r_in(4,1),r_bou(4,1));
Modelled_pressure_dense_p4 =  @(b)  integral(@(r)  stress_dense(b,r),r_in(5,1),r_bou(5,1));
Modelled_pressure_dense_p5 =  @(b)  integral(@(r)  stress_dense(b,r),r_in(6,1),r_bou(6,1));
Modelled_pressure_dense_p6 =  @(b)  integral(@(r)  stress_dense(b,r),r_in(7,1),r_bou(7,1));
Modelled_pressure_dense_p7 =  @(b)  integral(@(r)  stress_dense(b,r),r_in(8,1),r_bou(8,1));
Modelled_pressure_dense_p8 =  @(b)  integral(@(r)  stress_dense(b,r),r_in(9,1),r_bou(9,1));
Modelled_pressure_dense_p9 =  @(b)  integral(@(r)  stress_dense(b,r),r_in(10,1),r_bou(10,1));
Modelled_pressure_dense_p10=  @(b)  integral(@(r)  stress_dense(b,r),r_in(11,1),r_bou(11,1));
 
%spongiosum (loose or the soft part of urethra)
%Pressure computation 'Modelled_pressure_soft_p0' for soft tissue at given 0[kPa] input pressure. similarly suffix 'p1' stands for 1[kPa] and so forth...
%Refer e.q in B(15)in appendix of manuscript 
%Integration of values from r_bou to r_ou for each pressure level to obtain modelled lumen pressure for soft part of urethra.

Modelled_pressure_loose_p0 =     @(b)  integral(@(r)     stress_loose(b,r_in(1,1),r),r_bou(1,1),r_ou(1,1));
Modelled_pressure_loose_p1 =     @(b)  integral(@(r)     stress_loose(b,r_in(2,1),r),r_bou(2,1),r_ou(2,1));
Modelled_pressure_loose_p2 =     @(b)  integral(@(r)     stress_loose(b,r_in(3,1),r),r_bou(3,1),r_ou(3,1));
Modelled_pressure_loose_p3 =     @(b)  integral(@(r)     stress_loose(b,r_in(4,1),r),r_bou(4,1),r_ou(4,1));
Modelled_pressure_loose_p4 =     @(b)  integral(@(r)     stress_loose(b,r_in(5,1),r),r_bou(5,1),r_ou(5,1));
Modelled_pressure_loose_p5 =     @(b)  integral(@(r)     stress_loose(b,r_in(6,1),r),r_bou(6,1),r_ou(6,1));
Modelled_pressure_loose_p6 =     @(b)  integral(@(r)     stress_loose(b,r_in(7,1),r),r_bou(7,1),r_ou(7,1));
Modelled_pressure_loose_p7 =     @(b)  integral(@(r)     stress_loose(b,r_in(8,1),r),r_bou(8,1),r_ou(8,1));
Modelled_pressure_loose_p8 =     @(b)  integral(@(r)     stress_loose(b,r_in(9,1),r),r_bou(9,1),r_ou(9,1));
Modelled_pressure_loose_p9 =     @(b)  integral(@(r)     stress_loose(b,r_in(10,1),r),r_bou(10,1),r_ou(10,1));
Modelled_pressure_loose_p10=     @(b)  integral(@(r)     stress_loose(b,r_in(11,1),r),r_bou(11,1),r_ou(11,1));...

%following are constraints and other conditions required for fmincon function to be used ahead:

Aeq = []; % equality or inequality condition between parameters not applicable
beq = []; % equality or inequality condition between paraneters not applicable
lb = [0.00001 0.00001 0.00001]; % realistic lower positive values set based on Holzapfel et.al.
ub =[20 20 20]; % upper limits for the parameters chosen based on realistic healthy tissue stiffness based on Holzapfel et.al.
A1 =[0 -1 0 1];
A2 =[0 -1 0 1];
inEq1 = 0;
inEq2 = 0;
A = [A1 ; A2 ] ;
A = [];% equality or inequality condition not applicable/provided
br = [inEq1 ; inEq2 ];
br = [];% equality or inequality condition not applicable/provided

%c_d is the isotropic matrix stiffness in kPa for dense part
%k1_d is the collagen density factor in kPa for dense part
%k2 is the dimensionless factor representing collagen stifness factor and k2_l =k2_d =k2
%c_l is the isotropic matrix stiffness in kPa for soft part
%k1_l is the collagen density factor in kPa for soft part


% SSE function minimization using fmincon.
% set in way by minimizing the sum of squared difference of input vessel pressure and modelled vessel pressure (for all the pressure levels used)
%[1 0.5 0.01] are the starting values used for the c_d k1_d and k2 respectively.


Params = fmincon (  @(b) ...
sum((vessel_pressure(1) - Modelled_pressure_dense_p0(b)- Modelled_pressure_loose_p0 (b)).^2) + sum((vessel_pressure(2) - Modelled_pressure_dense_p1(b)- Modelled_pressure_loose_p1 (b)).^2) + sum((vessel_pressure(3)- Modelled_pressure_dense_p2(b)- Modelled_pressure_loose_p2 (b)).^2) + sum((vessel_pressure(4) -Modelled_pressure_dense_p3(b)- Modelled_pressure_loose_p3 (b)).^2)...
+ sum(vessel_pressure(5) - Modelled_pressure_dense_p4(b)- Modelled_pressure_loose_p4(b)).^2 + sum(vessel_pressure(6)- Modelled_pressure_dense_p5(b)- Modelled_pressure_loose_p5(b)).^2 + sum(vessel_pressure(7) - Modelled_pressure_dense_p6(b)- Modelled_pressure_loose_p6 (b)).^2  ...   
+ sum(vessel_pressure(8)- Modelled_pressure_dense_p7(b)- Modelled_pressure_loose_p7(b)).^2  +sum(vessel_pressure(9)- Modelled_pressure_dense_p8(b)- Modelled_pressure_loose_p8(b)).^2 + sum(vessel_pressure(10)- Modelled_pressure_dense_p9(b)- Modelled_pressure_loose_p9 (b)).^2 + sum(vessel_pressure(11) - Modelled_pressure_dense_p10(b)- Modelled_pressure_loose_p10 (b)).^2 ...
,[1 0.5 0.01] ,A,br,Aeq,beq,lb,ub ) ;

disp('the identified parameters are:')
c_d=Params(1);
k1_d=Params(2);
k2=Params(3); %k2_l =k2_d = k2
c_l= c_d/div_fac;
k1_l= k1_d/div_fac;


% due to possible local minima, multistart algorithm (for multiple start
... points of parameters) was used to find the correct parameter values.
... This procedure is not demonstrated within this code. 
% Some potential start points may have convergence issues and the ones with
... converged solutions and the best fit (by evaluation of RMS
... error values ) was chosen as the optimum solution. 


%Procedure for Plotting of the data for modelled pressure vs given pressure:->

%Computing the modelled pressure levels using the parameters identified (c_d,k1_d,c_l,k1_l,k2_l,k2_d)

a1=integral(@(r)  stress_dense(Params,r),r_in(1,1),r_bou(1,1)) + integral(@(r)  stress_loose(Params,r_in(1,1),r),r_bou(1,1),r_ou(1,1));
a2=integral(@(r)  stress_dense(Params,r),r_in(2,1),r_bou(2,1)) +integral(@(r)  stress_loose(Params,r_in(2,1),r),r_bou(2,1),r_ou(2,1));
a3=integral(@(r)  stress_dense(Params,r),r_in(3,1),r_bou(3,1)) +integral(@(r)  stress_loose(Params,r_in(3,1),r),r_bou(3,1),r_ou(3,1));
a4=integral(@(r)  stress_dense(Params,r),r_in(4,1),r_bou(4,1)) +integral(@(r)  stress_loose(Params,r_in(4,1),r),r_bou(4,1),r_ou(4,1));
a5=integral(@(r)  stress_dense(Params,r),r_in(5,1),r_bou(5,1)) +integral(@(r)  stress_loose(Params,r_in(5,1),r),r_bou(5,1),r_ou(5,1));
a6=integral(@(r)  stress_dense(Params,r),r_in(6,1),r_bou(6,1)) +integral(@(r)  stress_loose(Params,r_in(6,1),r),r_bou(6,1),r_ou(6,1));
a7=integral(@(r)  stress_dense(Params,r),r_in(7,1),r_bou(7,1)) +integral(@(r)  stress_loose(Params,r_in(7,1),r),r_bou(7,1),r_ou(7,1));
a8=integral(@(r)  stress_dense(Params,r),r_in(8,1),r_bou(8,1)) +integral(@(r)  stress_loose(Params,r_in(8,1),r),r_bou(8,1),r_ou(8,1));
a9=integral(@(r)  stress_dense(Params,r),r_in(9,1),r_bou(9,1)) +integral(@(r)  stress_loose(Params,r_in(9,1),r),r_bou(9,1),r_ou(9,1));
a10=integral(@(r)  stress_dense(Params,r),r_in(10,1),r_bou(10,1))+integral(@(r)  stress_loose(Params,r_in(10,1),r),r_bou(10,1),r_ou(10,1));
a11=integral(@(r)  stress_dense(Params,r),r_in(11,1),r_bou(11,1))+integral(@(r)  stress_loose(Params,r_in(11,1),r),r_bou(11,1),r_ou(11,1));
modelled_Pressure_values=[a1 a2 a3 a4 a5 a6 a7 a8 a9 a10 a11];

modelled_values_t=transpose(modelled_Pressure_values);

hold on
 
plot( r_ou, vessel_pressure,'m*','linewidth',2,'Markersize',9);
hold on
plot( r_ou, modelled_values_t, '-r','linewidth',2);
hold on
grid
title('Pressure vs Circ.Stretch');

Params= ['  c_d= ', num2str(c_d), '[kpa]', '  k1_d=', num2str(k1_d) ,'[kpa]','  c_l= ', num2str(c_l) ,'[kpa]','  k1_l= ', num2str(k1_l), '[kpa]','  k_2= ', num2str(k2)];
disp(Params);

xlabel('Vessel Outer Circumferential Stretch[-]');
ylabel('Input Vessel Pressure [kpa]');
legend(strcat('Pressure and the inner circumferential stretch level'),...
     strcat(' Input Pressure computed through using Identified Parameters'))

% The identified HGO parameters 'c_d, k1_d, c_l, k1_l, k2_d and k2_l' for each urethral sample set are stored in the file:  'Condensedfile for Journal fv4.xlsx'
